# Supplementary material for: Trolliusaustrosibiricus (Ranunculaceae), a new species from South Siberia
Source: PhytoKeys. 2019 Jan 28;(115):83–92. doi: 10.3897/phytokeys.115.30863 (PMC6361874; doi:10.3897/phytokeys.115.30863)
Supplement: XML Treatment for Trollius austrosibiricus [file phytokeys.115.30863-treatment1.xml]

<!DOCTYPE tp:taxon-treatment
  PUBLIC "-//TaxonX//DTD Taxonomic Treatment Publishing DTD v0 20100105//EN" "tax-treatment-NSO.dtd">
<tp:taxon-treatment xmlns:tp="http://www.plazi.org/taxpub"><tp:treatment-meta><kwd-group><label>Taxon classification</label><kwd><named-content xmlns:xlink="http://www.w3.org/1999/xlink" content-type="kingdom">Plantae</named-content></kwd><kwd><named-content xmlns:xlink="http://www.w3.org/1999/xlink" content-type="order">Ranunculales</named-content></kwd><kwd><named-content xmlns:xlink="http://www.w3.org/1999/xlink" content-type="family">Ranunculaceae</named-content></kwd></kwd-group><mixed-citation publication-type="journal"><person-group><name><surname>Erst</surname><given-names>Andrey</given-names></name><name><surname>Luferov</surname><given-names>Alexander</given-names></name><name><surname>Troshkina</surname><given-names>Victoria</given-names></name><name><surname>Shaulo</surname><given-names>Dmitry</given-names></name><name><surname>Kuznetsov</surname><given-names>Alexander</given-names></name><name><surname>Xiang</surname><given-names>Kunli</given-names></name><name><surname>Wang</surname><given-names>Wei</given-names></name></person-group><article-title><italic><tp:taxon-name><tp:taxon-name-part taxon-name-part-type="genus" reg="Trollius">Trollius</tp:taxon-name-part><tp:taxon-name-part taxon-name-part-type="species" reg="austrosibiricus">austrosibiricus</tp:taxon-name-part></tp:taxon-name></italic> (<tp:taxon-name><tp:taxon-name-part taxon-name-part-type="family">Ranunculaceae</tp:taxon-name-part></tp:taxon-name>), a new species from South Siberia</article-title><source>PhytoKeys</source><day>28</day><month>1</month><year>2019</year><volume>2019</volume><issue>115</issue><fpage>83</fpage><lpage>92</lpage><pub-id pub-id-type="doi">10.3897/phytokeys.115.30863</pub-id></mixed-citation></tp:treatment-meta><tp:nomenclature><tp:taxon-name>
            <tp:taxon-name-part taxon-name-part-type="genus" reg="Trollius">Trollius</tp:taxon-name-part>
            <tp:taxon-name-part taxon-name-part-type="species" reg="austrosibiricus">austrosibiricus</tp:taxon-name-part>
            <object-id xmlns:xlink="http://www.w3.org/1999/xlink" content-type="ipni" xlink:type="simple">urn:lsid:ipni.org:names:77194177-1</object-id>
          </tp:taxon-name><tp:taxon-authority>Erst &amp; Luferov</tp:taxon-authority><tp:taxon-status xmlns:xlink="http://www.w3.org/1999/xlink" xlink:type="simple">sp. nov.</tp:taxon-status><xref ref-type="fig" rid="F2">Figs 2</xref><xref ref-type="fig" rid="F3">, 3</xref></tp:nomenclature><tp:treatment-sec sec-type="material" id="SECID0EFHAC"><title>Type.</title><p>RUSSIA. Tuva Republic: Mongun-Tayga region, Tsagan-Shibetu ridge, the upper Barlyk river, valley of the right tributary, the lower part of the south-eastern slope (5º), forb-grass-sedge steppe meadow, 2350 m alt., flowering, 22 Jul 1980, <italic>V. Khanminchun, M. Danilov &amp; P. Enns</italic> without collector number (holotype: NS barcode 0013097!).</p></tp:treatment-sec><tp:treatment-sec sec-type="diagnosis" id="SECID0ENHAC"><title>Diagnosis.</title><p><italic><tp:taxon-name><tp:taxon-name-part taxon-name-part-type="genus" reg="Trollius">Trollius</tp:taxon-name-part><tp:taxon-name-part taxon-name-part-type="species" reg="austrosibiricus">austrosibiricus</tp:taxon-name-part></tp:taxon-name></italic> is morphologically close to <italic><tp:taxon-name><tp:taxon-name-part taxon-name-part-type="genus" reg="Trollius">T.</tp:taxon-name-part><tp:taxon-name-part taxon-name-part-type="species" reg="chinensis">chinensis</tp:taxon-name-part></tp:taxon-name></italic> Bunge and <italic><tp:taxon-name><tp:taxon-name-part taxon-name-part-type="genus" reg="Trollius">T.</tp:taxon-name-part><tp:taxon-name-part taxon-name-part-type="species" reg="macropetalus">macropetalus</tp:taxon-name-part></tp:taxon-name></italic> (Regel) Fr.Schmidt. It differs from these species in simple rhizomes, shorter aerial shoots, smaller flowers and shorter persistent styles. The new species is distinguished from <italic><tp:taxon-name><tp:taxon-name-part taxon-name-part-type="genus" reg="Trollius">T.</tp:taxon-name-part><tp:taxon-name-part taxon-name-part-type="species" reg="asiaticus">asiaticus</tp:taxon-name-part></tp:taxon-name></italic> L. by a smaller number of sepals, longer persistent styles and petals longer than sepals.</p></tp:treatment-sec><tp:treatment-sec sec-type="description" id="SECID0E6IAC"><title>Description.</title><p><italic>Herbs</italic> perennial, (20–)40–70 cm high. <italic>Rhizomes</italic> simple or slightly branching, short, erect or arched, with a bundle of adventitious roots. <italic>Stems</italic> straight, simple, less often weakly branched, slightly grooved. <italic>Basal leaves</italic> (1–)2–4, spirally-alternate, congested in a basal rosette; petioles 10–25(–35) cm long; blades 4–7 × 5–8 cm, rhomboid, 3–5(–7)-lobed, segments dissected almost to the midrib into lobes, ending sharply with edges dentate. <italic>Cauline leaves</italic> 2–5(–7), opposite, with short petioles or sessile, gradually smaller towards the apex. <italic>Inflorescence</italic> terminal, 1(–2)-flowered. <italic>Flowers</italic> 3.5–4.5(–5.5) cm diam.; pedicels 5–12 cm long, elongating in fruit up to 8–15 cm long; sepals 8–10(–14), 1.3–2.4 × 0.8–1.5 cm, rhombic-ovate or broadly elliptic, reddish-orange or yellow-orange; petals 9–18, 2–2.8 × 0.2–0.3 cm, oblong-lanceolate, slightly wider at middle, base narrow cuneate, apex acute, orange- or reddish-orange coloured, nectarostigma 2.5–3 mm from base; stamens more than (9)10, filaments 7-11mm long, anthers 1.5–2(–2.5) mm long, linear; <italic>Fruits</italic> aggregate, with 9–14(17) follicles, 10–15 mm long, persistent style 1.5–3.0 mm long, slightly incurved.</p><fig id="F2" position="float" orientation="portrait"><label>Figure 2.</label><caption><p>Photograph of <italic><tp:taxon-name><tp:taxon-name-part taxon-name-part-type="genus" reg="Trollius">Trollius</tp:taxon-name-part><tp:taxon-name-part taxon-name-part-type="species" reg="austrosibiricus">austrosibiricus</tp:taxon-name-part></tp:taxon-name></italic>. <bold>A</bold> Flowering plant <bold>B</bold> Flower <bold>C</bold> Leaf laminae (Photographs by E. Balde and A. Erst).</p></caption><graphic xmlns:xlink="http://www.w3.org/1999/xlink" xlink:href="phytokeys-115-083-g002.jpg" position="float" orientation="portrait" xlink:type="simple" id="oo_259867.jpg"/></fig></tp:treatment-sec><tp:treatment-sec sec-type="Specimens seen" id="SECID0ETKAC"><title>Specimens seen</title><p><bold>(paratypes). Russia. Tuva Republic</bold>: Western Sayan, Kurtushibinskiy ridge, the upper Mynas river, right tributary of the Hut river, forb-grass meadow, 1080 m alt., 6 Jul 1989, D. Shaulo &amp; I. Kovaleva 4695 (NS barcode 0013098!); Mongun-Tayga region, valley of Tolayty river, yernik-sedge wetland meadow, 2500 m alt., 26 Jul 1980, M. Danilov &amp; A. Krytsin 932 (NS barcode 0013096!); the northern slope of the East Tannu-Ola ridge, the average flow of Elegest river, floodplain, No., 22 Jul 1973, V. Khanminchun &amp; V. Dyukov 2270 (NS barcode 0013095!); <bold>Kemerovo Oblast</bold>: Tashtagol region, the village of Ust-Kabyrza 4 km above Pysas river, <named-content xmlns:xlink="http://www.w3.org/1999/xlink" content-type="dwc:verbatimCoordinates" xlink:type="simple"><named-content content-type="geo-json" specific-use="{&#34;type&#34;:&#34;Point&#34;,&#34;coordinates&#34;:[88.466667,52.800000]}" id="NCID0EALAC" xlink:type="simple">52°48’N, 88°28’E</named-content></named-content>, 450 m alt., grass meadow, haymaking, 11 Sep 2000, I. M. Krasnoborov, A. I. Shmakov, D. Germann, S. Kostyukov, E. Antonuk, P. Kosachev &amp; A. Vashchenko 207 (NS barcode 0013094!); <bold>Krasnoyarsk Krai</bold>: Abansky region, near Ustyanskoye village, the upper part of the eastern slope, upland meadow, 6 Jul 1956 T. Vagina (NS barcode 0013093!); Ermakovsky district, valley of the US river, elevation 852 m alt., <named-content xmlns:xlink="http://www.w3.org/1999/xlink" content-type="dwc:verbatimCoordinates" xlink:type="simple"><named-content content-type="geo-json" specific-use="{&#34;type&#34;:&#34;Point&#34;,&#34;coordinates&#34;:[93.251700,52.284700]}" id="NCID0EKLAC" xlink:type="simple">52.2847°N, 93.2517°E</named-content></named-content>, 03 Jul 2010, I.V. Khan &amp; E.A. Balde 152 (NSK barcode 0028601!); <bold>Khakassia Republic</bold>: Abansky ridge, near Biskamzha station, southern slope, burning, <named-content xmlns:xlink="http://www.w3.org/1999/xlink" content-type="dwc:verbatimCoordinates" xlink:type="simple"><named-content content-type="geo-json" specific-use="{&#34;type&#34;:&#34;Point&#34;,&#34;coordinates&#34;:[89.300000,53.250000]}" id="NCID0ETLAC" xlink:type="simple">53.25N, 089.30E</named-content></named-content>, 700 m alt., 4 Jun 1991, E. Ankipovich (NS barcode 0013092!).</p></tp:treatment-sec><tp:treatment-sec sec-type="Affinities" id="SECID0EXLAC"><title>Affinities.</title><p><italic><tp:taxon-name><tp:taxon-name-part taxon-name-part-type="genus" reg="Trollius">Trollius</tp:taxon-name-part><tp:taxon-name-part taxon-name-part-type="species" reg="austrosibiricus">austrosibiricus</tp:taxon-name-part></tp:taxon-name></italic> is morphologically close to <italic><tp:taxon-name><tp:taxon-name-part taxon-name-part-type="genus" reg="Trollius">T.</tp:taxon-name-part><tp:taxon-name-part taxon-name-part-type="species" reg="chinensis">chinensis</tp:taxon-name-part></tp:taxon-name></italic> Bunge and <italic><tp:taxon-name><tp:taxon-name-part taxon-name-part-type="genus" reg="Trollius">T.</tp:taxon-name-part><tp:taxon-name-part taxon-name-part-type="species" reg="macropetalus">macropetalus</tp:taxon-name-part></tp:taxon-name></italic> (Regel) Fr.Schmidt. It is well distinguished by simple rhizomes (rather than by the multi-headed basal part of the plant, as in <italic><tp:taxon-name><tp:taxon-name-part taxon-name-part-type="genus" reg="Trollius">T.</tp:taxon-name-part><tp:taxon-name-part taxon-name-part-type="species" reg="chinensis">chinensis</tp:taxon-name-part></tp:taxon-name></italic> and <italic><tp:taxon-name><tp:taxon-name-part taxon-name-part-type="genus" reg="Trollius">T.</tp:taxon-name-part><tp:taxon-name-part taxon-name-part-type="species" reg="macropetalus">macropetalus</tp:taxon-name-part></tp:taxon-name></italic>), shorter aerial shoots, smaller flowers and shorter persistent styles (Table <xref ref-type="table" rid="T1">1</xref>). <italic><tp:taxon-name><tp:taxon-name-part taxon-name-part-type="genus" reg="Trollius">Trollius</tp:taxon-name-part><tp:taxon-name-part taxon-name-part-type="species" reg="chinensis">chinensis</tp:taxon-name-part></tp:taxon-name></italic> is an East Asian species occurring in Russia (Primorsky and Khabarovsk territories, Sakhalin), in the north and northeast of China and on the Korean peninsula (<xref ref-type="bibr" rid="B12">Schipczinsky 1937</xref>, <xref ref-type="bibr" rid="B13">Siplivinsky 1972</xref>, <xref ref-type="bibr" rid="B4">Doroczewska 1974</xref>, <xref ref-type="bibr" rid="B8">Kitagawa 1979</xref>, <xref ref-type="bibr" rid="B18">Woroshilov 1982</xref>, <xref ref-type="bibr" rid="B9">Luferov 1991</xref>, <xref ref-type="bibr" rid="B10">2004</xref>).</p><p>This new species is distinguished from <italic><tp:taxon-name><tp:taxon-name-part taxon-name-part-type="genus" reg="Trollius">T.</tp:taxon-name-part><tp:taxon-name-part taxon-name-part-type="species" reg="asiaticus">asiaticus</tp:taxon-name-part></tp:taxon-name></italic> L. by a smaller number of sepals, longer persistent styles and petals longer than sepals (Table <xref ref-type="table" rid="T1">1</xref>). <italic><tp:taxon-name><tp:taxon-name-part taxon-name-part-type="genus" reg="Trollius">Trollius</tp:taxon-name-part><tp:taxon-name-part taxon-name-part-type="species" reg="asiaticus">asiaticus</tp:taxon-name-part></tp:taxon-name></italic> grows mainly in extra-tropical Asia (Western and Eastern Siberia, Mongolia, northeast Kazakhstan and China), as well as in the northeast of European Russia (<xref ref-type="bibr" rid="B12">Schipczinsky 1937</xref>, <xref ref-type="bibr" rid="B13">Siplivinsky 1972</xref>, <xref ref-type="bibr" rid="B4">Doroczewska 1974</xref>, <xref ref-type="bibr" rid="B1">Borodina-Grabovskaya 2001</xref>, <xref ref-type="bibr" rid="B5">Friesen 2003</xref>).</p><fig id="F3" position="float" orientation="portrait"><label>Figure 3.</label><caption><p><italic><tp:taxon-name><tp:taxon-name-part taxon-name-part-type="genus" reg="Trollius">Trollius</tp:taxon-name-part><tp:taxon-name-part taxon-name-part-type="species" reg="austrosibiricus">austrosibiricus</tp:taxon-name-part></tp:taxon-name></italic>. <bold>A</bold> General view <bold>B</bold> Sepal <bold>C</bold> Petal <bold>D</bold> Stamen <bold>E</bold> Fruit <bold>F</bold> Follicle. Scale bar: 1 cm (<bold>A–F</bold>).</p></caption><graphic xmlns:xlink="http://www.w3.org/1999/xlink" xlink:href="phytokeys-115-083-g003.jpg" position="float" orientation="portrait" xlink:type="simple" id="oo_259868.jpg"/></fig><table-wrap id="T1" position="float" orientation="portrait"><label>Table 1.</label><caption><p>Morphological comparison between <italic><tp:taxon-name><tp:taxon-name-part taxon-name-part-type="genus" reg="Trollius">Trollius</tp:taxon-name-part><tp:taxon-name-part taxon-name-part-type="species" reg="austrosibiricus">austrosibiricus</tp:taxon-name-part></tp:taxon-name></italic> and related species.</p></caption><table id="TID0EODAG" rules="all"><tbody><tr><th rowspan="1" colspan="1">Characters</th><th rowspan="1" colspan="1">
                    <italic><tp:taxon-name>
                        <tp:taxon-name-part taxon-name-part-type="genus" reg="Trollius">T.</tp:taxon-name-part>
                        <tp:taxon-name-part taxon-name-part-type="species" reg="austrosibiricus">austrosibiricus</tp:taxon-name-part>
                      </tp:taxon-name></italic>
                  </th><th rowspan="1" colspan="1">
                    <italic><tp:taxon-name>
                        <tp:taxon-name-part taxon-name-part-type="genus" reg="Trollius">T.</tp:taxon-name-part>
                        <tp:taxon-name-part taxon-name-part-type="species" reg="chinensis">chinensis</tp:taxon-name-part>
                      </tp:taxon-name></italic>
                  </th><th rowspan="1" colspan="1">
                    <italic><tp:taxon-name>
                        <tp:taxon-name-part taxon-name-part-type="genus" reg="Trollius">T.</tp:taxon-name-part>
                        <tp:taxon-name-part taxon-name-part-type="species" reg="macropetalus">macropetalus</tp:taxon-name-part>
                      </tp:taxon-name></italic>
                  </th><th rowspan="1" colspan="1">
                    <italic><tp:taxon-name>
                        <tp:taxon-name-part taxon-name-part-type="genus" reg="Trollius">T.</tp:taxon-name-part>
                        <tp:taxon-name-part taxon-name-part-type="species" reg="asiaticus">asiaticus</tp:taxon-name-part>
                      </tp:taxon-name></italic>
                  </th></tr><tr><td rowspan="1" colspan="1">
                    <bold>Stem height, cm</bold>
                  </td><td rowspan="1" colspan="1">(20)40–70</td><td rowspan="1" colspan="1">70–150 (180)</td><td rowspan="1" colspan="1">70–150 (180)</td><td rowspan="1" colspan="1">20–75</td></tr><tr><td rowspan="1" colspan="1">
                    <bold>Underground organs</bold>
                  </td><td rowspan="1" colspan="1">simple rhizomes</td><td rowspan="1" colspan="1">multi-headed basal part</td><td rowspan="1" colspan="1">multi-headed basal part</td><td rowspan="1" colspan="1">multi-headed basal part</td></tr><tr><td rowspan="1" colspan="1">
                    <bold>Length/width of the basal leaf blade</bold>
                  </td><td rowspan="1" colspan="1">4–7/5–8</td><td rowspan="1" colspan="1">6–15/7–25</td><td rowspan="1" colspan="1">6–15/7–25</td><td rowspan="1" colspan="1">4–7/5–8</td></tr><tr><td rowspan="1" colspan="1">
                    <bold>Number of flowers on shoot</bold>
                  </td><td rowspan="1" colspan="1">1(2)</td><td rowspan="1" colspan="1">2–7(1)</td><td rowspan="1" colspan="1">2–7(1)</td><td rowspan="1" colspan="1">1–2(3)</td></tr><tr><td rowspan="1" colspan="1">
                    <bold>Flower diameter, cm</bold>
                  </td><td rowspan="1" colspan="1">3.5–4.5(5.5)</td><td rowspan="1" colspan="1">4–5(6)</td><td rowspan="1" colspan="1">(4)5–7(8)</td><td rowspan="1" colspan="1">3–4(5)</td></tr><tr><td rowspan="1" colspan="1">
                    <bold>Number of sepals</bold>
                  </td><td rowspan="1" colspan="1">8–10(14)</td><td rowspan="1" colspan="1">8–12</td><td rowspan="1" colspan="1">5–7</td><td rowspan="1" colspan="1">10–20</td></tr><tr><td rowspan="1" colspan="1">
                    <bold>Petal length, mm</bold>
                  </td><td rowspan="1" colspan="1">20–28</td><td rowspan="1" colspan="1">25–35</td><td rowspan="1" colspan="1">30–35 (40)</td><td rowspan="1" colspan="1">14–22</td></tr><tr><td rowspan="1" colspan="1">
                    <bold>Petal apex</bold>
                  </td><td rowspan="1" colspan="1">Acute, narrowed smoothly from the middle part of the petal</td><td rowspan="1" colspan="1">Acute, narrowed abruptly upwards</td><td rowspan="1" colspan="1">Acuminate, narrowed smoothly upwards</td><td rowspan="1" colspan="1">Rounded</td></tr><tr><td rowspan="1" colspan="1">
                    <bold>Distance from nectary pit to petal base, mm</bold>
                  </td><td rowspan="1" colspan="1">2.5–3</td><td rowspan="1" colspan="1">3.5–4</td><td rowspan="1" colspan="1">3.5–4.5</td><td rowspan="1" colspan="1">1.5–2</td></tr><tr><td rowspan="1" colspan="1">
                    <bold>Sepals/Petals length ratio</bold>
                  </td><td rowspan="1" colspan="1">&lt;1</td><td rowspan="1" colspan="1">&lt;1</td><td rowspan="1" colspan="1">&lt;1</td><td rowspan="1" colspan="1">≥1</td></tr><tr><td rowspan="1" colspan="1">
                    <bold>Petal/Stamen length ratio</bold>
                  </td><td rowspan="1" colspan="1">2–3.5/1</td><td rowspan="1" colspan="1">2–3/1</td><td rowspan="1" colspan="1">3.5–5/1</td><td rowspan="1" colspan="1">1.5–2/1</td></tr><tr><td rowspan="1" colspan="1">
                    <bold>Follicle length, mm</bold>
                  </td><td rowspan="1" colspan="1">10–15</td><td rowspan="1" colspan="1">14–18</td><td rowspan="1" colspan="1">14–22</td><td rowspan="1" colspan="1">8–12</td></tr><tr><td rowspan="1" colspan="1">
                    <bold>Style length, mm</bold>
                  </td><td rowspan="1" colspan="1">1.5–3</td><td rowspan="1" colspan="1">3–4</td><td rowspan="1" colspan="1">3.5–5</td><td rowspan="1" colspan="1">0.5–1(2)</td></tr><tr><td rowspan="1" colspan="1">
                    <bold>Persistent style shape</bold>
                  </td><td rowspan="1" colspan="1">Almost erect at the base, above: bent arc-like inwards</td><td rowspan="1" colspan="1">Bent outwards at the base, above: bent slightly arc-like towards the centre of the flower</td><td rowspan="1" colspan="1">Bent outwards at the base, above: bent slightly arc-like towards the centre of the flower</td><td rowspan="1" colspan="1">Bent sharply arc-like towards the centre of the flower</td></tr></tbody></table></table-wrap></tp:treatment-sec><tp:treatment-sec sec-type="phenology" id="SECID0EYMAE"><title>Phenology.</title><p>Flowering from April–early May; fruiting in May.</p></tp:treatment-sec><tp:treatment-sec sec-type="distribution" id="SECID0E4MAE"><title>Distribution.</title><p><italic><tp:taxon-name><tp:taxon-name-part taxon-name-part-type="genus" reg="Trollius">Trollius</tp:taxon-name-part><tp:taxon-name-part taxon-name-part-type="species" reg="austrosibiricus">austrosibiricus</tp:taxon-name-part></tp:taxon-name></italic> is endemic to mountainous areas of the southern part of Western and Central Siberia. Russia: Tuva Republic, Kemerovo district, Krasnoyarsk territory, Khakassia (Figure <xref ref-type="fig" rid="F1">1</xref>).</p></tp:treatment-sec><tp:treatment-sec sec-type="habitat" id="SECID0ESNAE"><title>Habitat and ecology.</title><p><italic><tp:taxon-name><tp:taxon-name-part taxon-name-part-type="genus" reg="Trollius">Trollius</tp:taxon-name-part><tp:taxon-name-part taxon-name-part-type="species" reg="austrosibiricus">austrosibiricus</tp:taxon-name-part></tp:taxon-name></italic> grows in subalpine and forest zones, in moist valleys at 350–2400 m elevation. It occurs in forest glades and fringes, in mixed-grass and mixed-grass-cereal dry and swampy meadows, along the banks of rivers, streams and small ponds with fresh water.</p></tp:treatment-sec><tp:treatment-sec sec-type="etymology" id="SECID0EDOAE"><title>Etymology.</title><p>The specific epithet of the new species is derived from the type locality, South Siberia, Russia.</p></tp:treatment-sec><tp:treatment-sec sec-type="Preliminary conservation assessment" id="SECID0EIOAE"><title>Preliminary conservation assessment.</title><p>No appropriate data on abundance and/or distribution of the taxon are available. It can be included in the Not Evaluated (NE) category of IUCN Red List Categories (<xref ref-type="bibr" rid="B6">IUCN 2016</xref>) as it lacks adequate information to make a direct or indirect assessment of its risk of extinction based on its distribution and/or population status.</p></tp:treatment-sec><tp:treatment-sec><!--Section generated to contain objects referenced in tp:taxon-treatment.--><fig id="F1" position="float" orientation="portrait"><label>Figure 1.</label><caption><p>Distribution map of <italic><tp:taxon-name><tp:taxon-name-part taxon-name-part-type="genus" reg="Trollius">Trollius</tp:taxon-name-part><tp:taxon-name-part taxon-name-part-type="species" reg="austrosibiricus">austrosibiricus</tp:taxon-name-part></tp:taxon-name></italic>.</p></caption><graphic xmlns:xlink="http://www.w3.org/1999/xlink" xlink:href="phytokeys-115-083-g001.jpg" position="float" orientation="portrait" xlink:type="simple" id="oo_259866.jpg"/></fig></tp:treatment-sec><ref-list><ref id="B12"><mixed-citation xmlns:xlink="http://www.w3.org/1999/xlink" xlink:type="simple"><person-group><name name-style="western"><surname>Schipczinsky</surname><given-names>NV</given-names></name></person-group> (<year>1937</year>) <article-title>Genus globe-flower – <italic><tp:taxon-name><tp:taxon-name-part taxon-name-part-type="genus">Trollius</tp:taxon-name-part></tp:taxon-name></italic> L. Flora of the USSR.</article-title><source>Publishing House of the Academy of Sciences of the USSR, Moscow, Leningrad</source><volume>7</volume>: <fpage>42</fpage>–<lpage>53</lpage>. [In Russian]</mixed-citation></ref><ref id="B13"><mixed-citation xmlns:xlink="http://www.w3.org/1999/xlink" xlink:type="simple"><person-group><name name-style="western"><surname>Siplivinsky</surname><given-names>VN</given-names></name></person-group> (<year>1972</year>) <article-title>The genus <italic><tp:taxon-name><tp:taxon-name-part taxon-name-part-type="genus">Trollius</tp:taxon-name-part></tp:taxon-name></italic> L. on the North and East of Asia. Novitates systematicae plantarum vascularium. Leningrad.</article-title><volume>9</volume>: <fpage>163</fpage>–<lpage>182</lpage>. [In Russian with Latin description]</mixed-citation></ref><ref id="B4"><mixed-citation xmlns:xlink="http://www.w3.org/1999/xlink" xlink:type="simple"><person-group><name name-style="western"><surname>Doroczewska</surname><given-names>A</given-names></name></person-group> (<year>1974</year>) <source>The genus <italic><tp:taxon-name><tp:taxon-name-part taxon-name-part-type="genus">Trollius</tp:taxon-name-part></tp:taxon-name></italic> L. A taxonomical study. Monographiae botanicae.</source><publisher-name>Panstwowe wydawnictwo naukowe</publisher-name>, <publisher-loc>Warszawa</publisher-loc>, <size units="page">184 pp</size>.</mixed-citation></ref><ref id="B8"><mixed-citation xmlns:xlink="http://www.w3.org/1999/xlink" xlink:type="simple"><person-group><name name-style="western"><surname>Kitagawa</surname><given-names>M</given-names></name></person-group> (<year>1979</year>) <source>Neo-Lineamenta Florae Manshuricae – Flora et vegetatio mundi.</source><publisher-name>Gantner</publisher-name>, <publisher-loc>Vaduz</publisher-loc>, <size units="page">717 pp</size>.</mixed-citation></ref><ref id="B18"><mixed-citation xmlns:xlink="http://www.w3.org/1999/xlink" xlink:type="simple"><person-group><name name-style="western"><surname>Woroshilov</surname><given-names>VN</given-names></name></person-group> (<year>1982</year>) <source>Plants of the Soviet Far East.</source><publisher-name>Nauka</publisher-name>, <publisher-loc>Moscow</publisher-loc>, <size units="page">672 pp</size>. [In Russian]</mixed-citation></ref><ref id="B9"><mixed-citation xmlns:xlink="http://www.w3.org/1999/xlink" xlink:type="simple"><person-group><name name-style="western"><surname>Luferov</surname><given-names>AN</given-names></name></person-group> (<year>1991</year>) <article-title>New nomenclatural combinations in taxonomy of Far Eastern species of the family <tp:taxon-name><tp:taxon-name-part taxon-name-part-type="family">Ranunculaceae</tp:taxon-name-part></tp:taxon-name> Juss.</article-title><source>Bulletin of Moscow Society of Naturalists, Biological series,</source><volume>96</volume>(<issue>5</issue>): <fpage>74</fpage>–<lpage>76</lpage>. [In Russian]</mixed-citation></ref><ref id="B10"><mixed-citation xmlns:xlink="http://www.w3.org/1999/xlink" xlink:type="simple"><person-group><name name-style="western"><surname>Luferov</surname><given-names>AN</given-names></name></person-group> (<year>2004</year>) <article-title>A taxonomic synopsis of <tp:taxon-name><tp:taxon-name-part taxon-name-part-type="family">Ranunculaceae</tp:taxon-name-part></tp:taxon-name> of the Far East of Russia.</article-title><source>Turczaninowia</source><volume>7</volume>(<issue>1</issue>): <fpage>1</fpage>–<lpage>85</lpage>. [In Russian]</mixed-citation></ref><ref id="B1"><mixed-citation xmlns:xlink="http://www.w3.org/1999/xlink" xlink:type="simple"><person-group><name name-style="western"><surname>Borodina-Grabovskaya</surname><given-names>AE</given-names></name></person-group> (<year>2001</year>) <italic><tp:taxon-name><tp:taxon-name-part taxon-name-part-type="genus">Trollius</tp:taxon-name-part></tp:taxon-name></italic> L. In: <tp:taxon-name><tp:taxon-name-part taxon-name-part-type="kingdom">Plantae</tp:taxon-name-part></tp:taxon-name> Asiae Centralis, Vol. 12. Publ. SPKHFA, 17–21. [In Russian]</mixed-citation></ref><ref id="B5"><mixed-citation xmlns:xlink="http://www.w3.org/1999/xlink" xlink:type="simple"><person-group><name name-style="western"><surname>Friesen</surname><given-names>NV</given-names></name></person-group> (<year>2003</year>) <italic><tp:taxon-name><tp:taxon-name-part taxon-name-part-type="genus">Trollius</tp:taxon-name-part></tp:taxon-name></italic> L. – Flora of Siberia (Vol. 6). Science Publ., Inc., Enfield and Plymouth, 98–103.</mixed-citation></ref><ref id="B6"><mixed-citation xmlns:xlink="http://www.w3.org/1999/xlink" xlink:type="simple"><institution xlink:type="simple">IUCN</institution> (<year>2016</year>) The IUCN Red List of threatened species: Version 2013.2. IUCN Red List Unit, Cambridge. <ext-link xlink:type="simple" ext-link-type="uri" xlink:href="http://www.iucnredlist.org">http://www.iucnredlist.org</ext-link> [Accessed: 17 May 2017]</mixed-citation></ref></ref-list></tp:taxon-treatment>
